# Supplementary material for: The Unusual Architecture of RNA-Dependent RNA Polymerase (RdRp)’s Catalytic Chamber Provides a Potential Strategy for Combination Therapy against COVID-19
Source: Molecules. 2023 Mar 20;28(6):2806. doi: 10.3390/molecules28062806 (PMC10057333; doi:10.3390/molecules28062806)
Supplement: Supplementary file 1 [file molecules-28-02806-s001.zip]

Archive with 1 entries (1 files):
- molecules-2266138-supplementary.pdf
